# Supplementary material for: Comprehensive Study of the Ammonium Sulfamate–Urea Binary System
Source: Molecules. 2023 Jan 4;28(2):470. doi: 10.3390/molecules28020470 (PMC9861415; doi:10.3390/molecules28020470)
Supplement: Supplementary file 1 [file molecules-28-00470-s001.zip]

Archive with 1 entries (1 files):
- molecules-2130904-supplementary.pdf
